# Supplementary material for: Phenotypic Diversity in Maize Landraces: A Systematic Review of Global Patterns, Methodological Approaches, and Implications for Breeding
Source: Genes (Basel). 2026 Mar 31;17(4):413. doi: 10.3390/genes17040413 (PMC13115568; doi:10.3390/genes17040413)
Supplement: Supplementary file 1 [file genes-17-00413-s001.zip]

Archive with 4 entries (4 files):
- Figure S1. presents the risk-of-bias traffic light plots for all 50 included studies.png
- Table S1. provides the full evidence table of studies reporting phenotypic diversity of maize landraces from 2000 to 2025 and the key findings.docx
- Table S2. contains additional study characteristics, including number of trial sites, number of seasons, eleva-tion and climatic conditions.xlsx
- Table S3. summarizes the geographic distribution of studies by region.xlsx
