# Supplementary material for: Phenotypic Diversity in Maize Landraces: A Systematic Review of Global Patterns, Methodological Approaches, and Implications for Breeding
Source: Genes (Basel). 2026 Mar 31;17(4):413. doi: 10.3390/genes17040413 (PMC13115568; doi:10.3390/genes17040413)
Supplement: Supplementary file 1 [file genes-17-00413-s001.zip › Table S2. contains additional study characteristics, including number of trial sites, number of seasons, eleva-tion and climatic conditions.xlsx]

## Sheet: Number of study sites
Study Code	Study Author	Number of Study Sites			Number of Study Sites	Frequency
1	N’da et al., 2022	1			1	33
2	Nelimor et al., 2020	1			2	10
3	Aci et al., 2018	1			3	5
4	Beyene et al., 2013	1			7	1
6	Stephen et al., 2016	1			11	1
7	Ndiso et al., 2013	1			Total	50
8	Hafiz et al., 2017	1
10	Twumasi et al., 2017	1
12	Harada et al., 2009	1
15	Belalia et al., 2019	1
16	Rahman et al., 2015	1
17	Dar et al., 2018	1
19	Qi-lun et al., 2008	1
20	Kumar et al., 2015	1
21	Jarić et al., 2010	1
22	Bode et al., 2012	1
24	Thakur et al., 2017	1
25	Ristić et al., 2009	1
26	Ristić et al., 2014	1
27	Iqbal et al 2015	1
28	Rivas et al 2022	1
31	Islam et al., 2020	1
33	N’da et al., 2015	1
34	Kasoma et al., 2021	1
35	Kumar et al., 2021	1
38	Gouesnard et al., 2016	1
39	Hong et al., 2024	1
41	Babić et al., 2021	1
42	Hartings et al., 2008	1
44	Pressoir & Berthaud, 2004	1
46	Goyanka et al., 2021	1
47	Ilarslan et al., 2002	1
50	Wei et al., 2009	1
5	Obeng-Antwi et al., 2012	2
11	Defacio et al., 2025	2
13	Kumari et al., 2017	2
18	Andjelkovic et al., 2018	2
23	Carvalho et al., 2008	2
29	Ruiz De Galarreta & Alvarez, 2001	2
30	Morales et al., 2014	2
37	Ferro et al., 2007	2
48	Salazar et al., 2017	2
49	Singode et al., 2009	2
9	Kabululu et al., 2017	3
14	Sharma et al., 2010	3
32	Alvarado-Beltrán et al., 2019	3
43	Nelimor et al., 2019	3
45	Toxtle-Flores et al., 2023	3
36	Del Carmen Flores-Rosales et al., 2015	7
40	Balconi et al., 2024	11

## Sheet: Number of Seasons
Study Code	Study Author	Number of Seasons			Number of Seasons	Frequency
1	N’da et al., 2022	1			1	30
3	Aci et al., 2018	1			2	17
4	Beyene et al., 2013	1			3	3
8	Hafiz et al., 2017	1			Total	50
9	Kabululu et al., 2017	1
11	Defacio et al., 2025	1
12	Harada et al., 2009	1
13	Kumari et al., 2017	1
15	Belalia et al., 2019	1
16	Rahman et al., 2015	1
17	Dar et al., 2018	1
18	Andjelkovic et al., 2018	1
19	Qi-lun et al., 2008	1
21	Jarić et al., 2010	1
22	Bode et al., 2012	1
24	Thakur et al., 2017	1
25	Ristić et al., 2009	1
26	Ristić et al., 2014	1
27	Iqbal et al 2015	1
28	Rivas et al 2022	1
30	Morales et al., 2014	1
31	Islam et al., 2020	1
32	Alvarado-Beltrán et al., 2019	1
34	Kasoma et al., 2021	1
36	Del Carmen Flores-Rosales et al., 2015	1
37	Ferro et al., 2007	1
39	Hong et al., 2024	1
44	Pressoir & Berthaud, 2004	1
45	Toxtle-Flores et al., 2023	1
47	Ilarslan et al., 2002	1
2	Nelimor et al., 2020	2
5	Obeng-Antwi et al., 2012	2
6	Stephen et al., 2016	2
7	Ndiso et al., 2013	2
10	Twumasi et al., 2017	2
14	Sharma et al., 2010	2
20	Kumar et al., 2015	2
23	Carvalho et al., 2008	2
29	Ruiz De Galarreta & Alvarez, 2001	2
33	N’da et al., 2015	2
38	Gouesnard et al., 2016	2
41	Babić et al., 2021	2
43	Nelimor et al., 2019	2
46	Goyanka et al., 2021	2
48	Salazar et al., 2017	2
49	Singode et al., 2009	2
50	Wei et al., 2009	2
35	Kumar et al., 2021	3
40	Balconi et al., 2024	3
42	Hartings et al., 2008	3

## Sheet: Number of genotypes
Study Code	Study Author	Number of genotypes
16	Rahman et al., 2015	9
21	Jarić et al., 2010	10
31	Islam et al., 2020	13
22	Bode et al., 2012	18
25	Ristić et al., 2009	21
26	Ristić et al., 2014	21
18	Andjelkovic et al., 2018	28
7	Ndiso et al., 2013	30
28	Rivas et al 2022	30
44	Pressoir & Berthaud, 2004	31
47	Ilarslan et al., 2002	32
48	Salazar et al., 2017	34
6	Stephen et al., 2016	35
11	Defacio et al., 2025	36
43	Nelimor et al., 2019	36
35	Kumar et al., 2021	39
12	Harada et al., 2009	40
23	Carvalho et al., 2008	43
3	Aci et al., 2018	47
14	Sharma et al., 2010	48
24	Thakur et al., 2017	48
9	Kabululu et al., 2017	50
17	Dar et al., 2018	50
39	Hong et al., 2024	50
20	Kumar et al., 2015	51
42	Hartings et al., 2008	54
15	Belalia et al., 2019	56
49	Singode et al., 2009	57
34	Kasoma et al., 2021	59
10	Twumasi et al., 2017	60
45	Toxtle-Flores et al., 2023	64
1	N’da et al., 2022	70
13	Kumari et al., 2017	75
36	Del Carmen Flores-Rosales et al., 2015	76
5	Obeng-Antwi et al., 2012	77
38	Gouesnard et al., 2016	78
37	Ferro et al., 2007	85
8	Hafiz et al., 2017	91
46	Goyanka et al., 2021	99
29	Ruiz De Galarreta & Alvarez, 2001	100
30	Morales et al., 2014	100
50	Wei et al., 2009	104
33	N’da et al., 2015	118
19	Qi-lun et al., 2008	124
32	Alvarado-Beltrán et al., 2019	144
27	Iqbal et al 2015	153
4	Beyene et al., 2013	180
2	Nelimor et al., 2020	196
41	Babić et al., 2021	298
40	Balconi et al., 2024	588

## Sheet: Checks
Study Code	Study Author	Checks			Number of checks	Frequency
6	Stephen et al., 2016	1			1	2
10	Twumasi et al., 2017	1			2	3
14	Sharma et al., 2010	2			3	6
48	Salazar et al., 2017	2			4	6
50	Wei et al., 2009	2			5	3
20	Kumar et al., 2015	3			7	4
27	Iqbal et al 2015	3			10	2
33	N’da et al., 2015	3			14	1
37	Ferro et al., 2007	3			No checks reported	23
43	Nelimor et al., 2019	3			Total	50
49	Singode et al., 2009	3
5	Obeng-Antwi et al., 2012	4
11	Defacio et al., 2025	4
13	Kumari et al., 2017	4
24	Thakur et al., 2017	4
45	Toxtle-Flores et al., 2023	4
46	Goyanka et al., 2021	4
7	Ndiso et al., 2013	5
36	Del Carmen Flores-Rosales et al., 2015	5
40	Balconi et al., 2024	5
3	Aci et al., 2018	7
9	Kabululu et al., 2017	7
15	Belalia et al., 2019	7
30	Morales et al., 2014	7
32	Alvarado-Beltrán et al., 2019	10
34	Kasoma et al., 2021	10
2	Nelimor et al., 2020	14
12	Harada et al., 2009	None reported
22	Bode et al., 2012	none reported
23	Carvalho et al., 2008	None reported
25	Ristić et al., 2009	none reported
26	Ristić et al., 2014	none reported
28	Rivas et al 2022	None reported
29	Ruiz De Galarreta & Alvarez, 2001	None reported
31	Islam et al., 2020	none reported
35	Kumar et al., 2021	none reported
38	Gouesnard et al., 2016	none reported
41	Babić et al., 2021	none reported
42	Hartings et al., 2008	none reported
44	Pressoir & Berthaud, 2004	none reported
47	Ilarslan et al., 2002	none reported
39	Hong et al., 2024	Not explicitly named, but field comparison was made against RDA dataset
1	N’da et al., 2022	not reported
4	Beyene et al., 2013	not reported
8	Hafiz et al., 2017	not reported
16	Rahman et al., 2015	not reported
17	Dar et al., 2018	not reported
18	Andjelkovic et al., 2018	not reported
19	Qi-lun et al., 2008	not reported
21	Jarić et al., 2010	not reported

## Sheet: Number of traits
Study Code	Study Author	Number of traits studied			Number of Traits	Frequency
39	Hong et al., 2024	6			6	2
40	Balconi et al., 2024	6			7	4
7	Ndiso et al., 2013	7			9	2
16	Rahman et al., 2015	7			10	1
36	Del Carmen Flores-Rosales et al., 2015	7			12	3
49	Singode et al., 2009	7			13	2
14	Sharma et al., 2010	9			14	1
37	Ferro et al., 2007	9			15	5
31	Islam et al., 2020	10			16	4
13	Kumari et al., 2017	12			18	3
35	Kumar et al., 2021	12			19	1
50	Wei et al., 2009	12			20	3
34	Kasoma et al., 2021	13			21	1
38	Gouesnard et al., 2016	13			22	2
15	Belalia et al., 2019	14			24	2
4	Beyene et al., 2013	15			25	2
11	Defacio et al., 2025	15			26	3
24	Thakur et al., 2017	15			27	1
25	Ristić et al., 2009	15			28	1
44	Pressoir & Berthaud, 2004	15			30	1
8	Hafiz et al., 2017	16			31	1
17	Dar et al., 2018	16			33	1
20	Kumar et al., 2015	16			34	1
43	Nelimor et al., 2019	16			40	1
1	N’da et al., 2022	18			41	2
12	Harada et al., 2009	18			Total	50
26	Ristić et al., 2014	18
28	Rivas et al 2022	19
19	Qi-lun et al., 2008	20
21	Jarić et al., 2010	20
42	Hartings et al., 2008	20
18	Andjelkovic et al., 2018	21
29	Ruiz De Galarreta & Alvarez, 2001	22
33	N’da et al., 2015	22
3	Aci et al., 2018	24
45	Toxtle-Flores et al., 2023	24
22	Bode et al., 2012	25
47	Ilarslan et al., 2002	25
2	Nelimor et al., 2020	26
10	Twumasi et al., 2017	26
41	Babić et al., 2021	26
6	Stephen et al., 2016	27
5	Obeng-Antwi et al., 2012	28
46	Goyanka et al., 2021	30
9	Kabululu et al., 2017	31
32	Alvarado-Beltrán et al., 2019	33
27	Iqbal et al 2015	34
30	Morales et al., 2014	40
23	Carvalho et al., 2008	41
48	Salazar et al., 2017	41

## Sheet: Reps
Study Code	Study Author	Number of Replications			Number of Replication	Frequency
2	Nelimor et al., 2020	2			3	20
4	Beyene et al., 2013	2			2	17
11	Defacio et al., 2025	2			checks Repeated	6
14	Sharma et al., 2010	2			not reported	5
18	Andjelkovic et al., 2018	2			4	2
23	Carvalho et al., 2008	2			Total	50
24	Thakur et al., 2017	2
28	Rivas et al 2022	2
30	Morales et al., 2014	2
32	Alvarado-Beltrán et al., 2019	2
36	Del Carmen Flores-Rosales et al., 2015	2
38	Gouesnard et al., 2016	2
41	Babić et al., 2021	2
43	Nelimor et al., 2019	2
44	Pressoir & Berthaud, 2004	2
47	Ilarslan et al., 2002	2
49	Singode et al., 2009	2
1	N’da et al., 2022	3
5	Obeng-Antwi et al., 2012	3
6	Stephen et al., 2016	3
7	Ndiso et al., 2013	3
8	Hafiz et al., 2017	3
9	Kabululu et al., 2017	3
10	Twumasi et al., 2017	3
12	Harada et al., 2009	3
16	Rahman et al., 2015	3
17	Dar et al., 2018	3
19	Qi-lun et al., 2008	3
29	Ruiz De Galarreta & Alvarez, 2001	3
31	Islam et al., 2020	3
33	N’da et al., 2015	3
34	Kasoma et al., 2021	3
35	Kumar et al., 2021	3
37	Ferro et al., 2007	3
42	Hartings et al., 2008	3
48	Salazar et al., 2017	3
50	Wei et al., 2009	3
25	Ristić et al., 2009	4
26	Ristić et al., 2014	4
27	Iqbal et al 2015	checks replicated, test entries unreplicated
20	Kumar et al., 2015	3 checks repeated
46	Goyanka et al., 2021	checks replicated 5 times
15	Belalia et al., 2019	Checks replicated, test entries unreplicated
13	Kumari et al., 2017	checks replicated, test entries unreplicated.
3	Aci et al., 2018	No replications: Checks repeated
22	Bode et al., 2012	None reported
21	Jarić et al., 2010	Not replicated
39	Hong et al., 2024	Not reported
40	Balconi et al., 2024	Not reported
45	Toxtle-Flores et al., 2023	Not reported

## Sheet: Plot Length
Study Code	Study Author	Plot length (m)			Plot length (m)	Frequency
31	Islam et al., 2020	1.75			1.75	1
46	Goyanka et al., 2021	2.5			2.5	1
2	Nelimor et al., 2020	3			3	5
24	Thakur et al., 2017	3			3.75	1
34	Kasoma et al., 2021	3			4	2
43	Nelimor et al., 2019	3			4.2	1
50	Wei et al., 2009	3			5	11
48	Salazar et al., 2017	3.75			6	7
9	Kabululu et al., 2017	4			not reported	21
33	N’da et al., 2015	4			Total	50
16	Rahman et al., 2015	4.2
1	N’da et al., 2022	5
5	Obeng-Antwi et al., 2012	5
7	Ndiso et al., 2013	5
8	Hafiz et al., 2017	5
11	Defacio et al., 2025	5
28	Rivas et al 2022	5
29	Ruiz De Galarreta & Alvarez, 2001	5
30	Morales et al., 2014	5
32	Alvarado-Beltrán et al., 2019	5
36	Del Carmen Flores-Rosales et al., 2015	5
45	Toxtle-Flores et al., 2023	5
3	Aci et al., 2018	6
6	Stephen et al., 2016	6
10	Twumasi et al., 2017	6
15	Belalia et al., 2019	6
18	Andjelkovic et al., 2018	6
23	Carvalho et al., 2008	6
38	Gouesnard et al., 2016	6
25	Ristić et al., 2009	Not explicitly stated
26	Ristić et al., 2014	Not explicitly stated
4	Beyene et al., 2013	not reported
13	Kumari et al., 2017	not reported
14	Sharma et al., 2010	not reported
17	Dar et al., 2018	not reported
19	Qi-lun et al., 2008	not reported
20	Kumar et al., 2015	not reported
21	Jarić et al., 2010	not reported
22	Bode et al., 2012	not reported
27	Iqbal et al 2015	not reported
35	Kumar et al., 2021	not reported
37	Ferro et al., 2007	not reported
44	Pressoir & Berthaud, 2004	not reported
47	Ilarslan et al., 2002	not reported
49	Singode et al., 2009	not reported
39	Hong et al., 2024	Not reported
40	Balconi et al., 2024	Not reported
41	Babić et al., 2021	Not reported
42	Hartings et al., 2008	Not reported
12	Harada et al., 2009	not specified

## Sheet: Plot Size
Study Code	Study Author	Plot size (number of rows)			Plot size (number of rows)	Frequency
2	Nelimor et al., 2020	1			1	11
3	Aci et al., 2018	1			2	18
10	Twumasi et al., 2017	1			3	2
12	Harada et al., 2009	1			4	5
15	Belalia et al., 2019	1			not reported	14
18	Andjelkovic et al., 2018	1			Total	50
21	Jarić et al., 2010	1
43	Nelimor et al., 2019	1
47	Ilarslan et al., 2002	1
48	Salazar et al., 2017	1
19	Qi-lun et al., 2008	1
4	Beyene et al., 2013	2
5	Obeng-Antwi et al., 2012	2
11	Defacio et al., 2025	2
23	Carvalho et al., 2008	2
24	Thakur et al., 2017	2
28	Rivas et al 2022	2
29	Ruiz De Galarreta & Alvarez, 2001	2
30	Morales et al., 2014	2
31	Islam et al., 2020	2
32	Alvarado-Beltrán et al., 2019	2
33	N’da et al., 2015	2
34	Kasoma et al., 2021	2
36	Del Carmen Flores-Rosales et al., 2015	2
38	Gouesnard et al., 2016	2
41	Babić et al., 2021	2
45	Toxtle-Flores et al., 2023	2
46	Goyanka et al., 2021	2
50	Wei et al., 2009	2
7	Ndiso et al., 2013	3
35	Kumar et al., 2021	3
1	N’da et al., 2022	4
25	Ristić et al., 2009	4
26	Ristić et al., 2014	4
42	Hartings et al., 2008	4
8	Hafiz et al., 2017	4
14	Sharma et al., 2010	Not explicitly stated
16	Rahman et al., 2015	not explicitly stated
9	Kabululu et al., 2017	not reported
13	Kumari et al., 2017	not reported
17	Dar et al., 2018	not reported
20	Kumar et al., 2015	not reported
22	Bode et al., 2012	not reported
27	Iqbal et al 2015	not reported
37	Ferro et al., 2007	not reported
44	Pressoir & Berthaud, 2004	not reported
49	Singode et al., 2009	not reported
39	Hong et al., 2024	Not reported
40	Balconi et al., 2024	Not reported
6	Stephen et al., 2016	not specified

## Sheet: Sample Size
Study Code	Study Author	Sample Size				Sample Size (number of Plants)	Frequency
5	Obeng-Antwi et al., 2012	5				5	11
14	Sharma et al., 2010	5				10	19
16	Rahman et al., 2015	5				12	1
20	Kumar et al., 2015	5				15	1
30	Morales et al., 2014	5				20	4
31	Islam et al., 2020	5				30	1
32	Alvarado-Beltrán et al., 2019	5				not reported	11
36	Del Carmen Flores-Rosales et al., 2015	5				Others (range)	2
45	Toxtle-Flores et al., 2023	5				Total	50
46	Goyanka et al., 2021	5
47	Ilarslan et al., 2002	5
1	N’da et al., 2022	10
2	Nelimor et al., 2020	10
3	Aci et al., 2018	10
6	Stephen et al., 2016	10
7	Ndiso et al., 2013	10
10	Twumasi et al., 2017	10
11	Defacio et al., 2025	10
13	Kumari et al., 2017	10
15	Belalia et al., 2019	10
17	Dar et al., 2018	10
18	Andjelkovic et al., 2018	10
19	Qi-lun et al., 2008	10
21	Jarić et al., 2010	10
23	Carvalho et al., 2008	10
24	Thakur et al., 2017	10
29	Ruiz De Galarreta & Alvarez, 2001	10
33	N’da et al., 2015	10
34	Kasoma et al., 2021	10
42	Hartings et al., 2008	10
12	Harada et al., 2009	12
8	Hafiz et al., 2017	15
4	Beyene et al., 2013	20
25	Ristić et al., 2009	20
26	Ristić et al., 2014	20
41	Babić et al., 2021	20
37	Ferro et al., 2007	30
48	Salazar et al., 2017	10–20 plants per accession (traits), 6–10 ears (ear traits), 6–10 kernels (kernel traits)
50	Wei et al., 2009	15-18
9	Kabululu et al., 2017	not reported
22	Bode et al., 2012	not reported
27	Iqbal et al 2015	not reported
28	Rivas et al 2022	not reported
35	Kumar et al., 2021	not reported
38	Gouesnard et al., 2016	not reported
43	Nelimor et al., 2019	not reported
44	Pressoir & Berthaud, 2004	not reported
49	Singode et al., 2009	not reported
39	Hong et al., 2024	Not reported
40	Balconi et al., 2024	Not reported

## Sheet: Descriptor
Study Code	Study Author	Descriptor								Descriptor	Frequency
46	Goyanka et al., 2021	Bioversity International descriptors for maize genetic resources (Alercia, 2011)								Bioversity International descriptors for maize genetic resources (Alercia, 2011)	2
1	N’da et al., 2022	CIMMYT/IBPGR (1991)								CIMMYT & IBPGR (1991)	27
2	Nelimor et al., 2020	CIMMYT/IBPGR (1991)								ICAR-NBPGR minimal descriptors (Mahajan et al. 2000)	1
3	Aci et al., 2018	CIMMYT/IBPGR (1991)								NBPGR minimal descriptors	1
4	Beyene et al., 2013	CIMMYT/IBPGR (1991)								not reported	19
6	Stephen et al., 2016	CIMMYT/IBPGR (1991)								Total	50
8	Hafiz et al., 2017	CIMMYT/IBPGR (1991)
9	Kabululu et al., 2017	CIMMYT/IBPGR (1991)
10	Twumasi et al., 2017	CIMMYT/IBPGR (1991)
11	Defacio et al., 2025	CIMMYT/IBPGR (1991)
15	Belalia et al., 2019	CIMMYT/IBPGR (1991)
17	Dar et al., 2018	CIMMYT/IBPGR (1991)
18	Andjelkovic et al., 2018	CIMMYT/IBPGR (1991)
21	Jarić et al., 2010	CIMMYT/IBPGR (1991)
22	Bode et al., 2012	CIMMYT/IBPGR (1991)
27	Iqbal et al 2015	CIMMYT/IBPGR (1991)
28	Rivas et al 2022	CIMMYT/IBPGR (1991)
29	Ruiz De Galarreta & Alvarez, 2001	CIMMYT/IBPGR (1991)
30	Morales et al., 2014	CIMMYT/IBPGR (1991)
32	Alvarado-Beltrán et al., 2019	CIMMYT/IBPGR (1991)
33	N’da et al., 2015	CIMMYT/IBPGR (1991)
36	Del Carmen Flores-Rosales et al., 2015	CIMMYT/IBPGR (1991)
41	Babić et al., 2021	CIMMYT/IBPGR (1991)
42	Hartings et al., 2008	CIMMYT/IBPGR (1991)
43	Nelimor et al., 2019	CIMMYT/IBPGR (1991)
44	Pressoir & Berthaud, 2004	CIMMYT/IBPGR (1991)
47	Ilarslan et al., 2002	CIMMYT/IBPGR (1991)
48	Salazar et al., 2017	CIMMYT/IBPGR (1991)
13	Kumari et al., 2017	ICAR-NBPGR minimal descriptors (Mahajan et al. 2000)
24	Thakur et al., 2017	maize descriptors developed by the Bioversity Internationa
20	Kumar et al., 2015	NBPGR minimal descriptors
5	Obeng-Antwi et al., 2012	not reported
7	Ndiso et al., 2013	not reported
12	Harada et al., 2009	not reported
14	Sharma et al., 2010	not reported
16	Rahman et al., 2015	not reported
19	Qi-lun et al., 2008	not reported
23	Carvalho et al., 2008	not reported
25	Ristić et al., 2009	not reported
26	Ristić et al., 2014	not reported
31	Islam et al., 2020	not reported
37	Ferro et al., 2007	not reported
38	Gouesnard et al., 2016	not reported
45	Toxtle-Flores et al., 2023	not reported
49	Singode et al., 2009	not reported
50	Wei et al., 2009	not reported
39	Hong et al., 2024	Not reported
40	Balconi et al., 2024	Not reported
34	Kasoma et al., 2021	not reported (but similar to CIMMYT descriptor)
35	Kumar et al., 2021	not reported (but similar to CIMMYT descriptor)

[truncated: 12 more sheets: Elevation, Spacing, Plant Density, Soil Type, Latitude, Longitude, Rainfall, Temperature, Type Of study, Type of Trial, Irrigated Vs Rainfed, Summary Table]
