# Supplementary material for: Phenotypic Diversity in Maize Landraces: A Systematic Review of Global Patterns, Methodological Approaches, and Implications for Breeding
Source: Genes (Basel). 2026 Mar 31;17(4):413. doi: 10.3390/genes17040413 (PMC13115568; doi:10.3390/genes17040413)
Supplement: Supplementary file 1 [file genes-17-00413-s001.zip › Table S3. summarizes the geographic distribution of studies by region.xlsx]

## Sheet: Deduplicated Studies
Database	Person Entering	Study Code	Study Author	Year of publication	Study Title	DOI	Country	Trial Site/s	Number of Study sites	Full Reference	Journal Name
Google Scholar	S.N	1	N’da et al., 2022	2022	Morphological characterization of purple-grain maize diversity in Côte d’Ivoire	10.5897/AJAR2022.16065	Côte d’Ivoire	Research Station of CNRA at Man, Côte d’Ivoire	1	Annicet, N. D. H., Louise, A. K. A. N. V. O. U., Paul, A. K., & Konan, K. C. (2022). Morphological characterization of purple-grain maize (zea mays L.) diversity in Cte dIvoire. African Journal of Agricultural Research, 18(10), 860-869.	African Journal of Agricultural Research
Google Scholar	S.N	2	Nelimor et al., 2020	2020	Phenotypic characterization of maize landraces from Sahel and Coastal West Africa reveals marked diversity and potential for genetic improvement	10.1080/15427528.2019.1674760	Nigeria	IITA experimental station, Ikenne	1	Nelimor, C., Badu-Apraku, B., Nguetta, S. P., Tetteh, A. Y., & Garcia-Oliveira, A. L. (2020). Phenotypic characterization of maize landraces from Sahel and Coastal West Africa reveals marked diversity and potential for genetic improvement. Journal of Crop improvement, 34(1), 122-138.	Journal of Crop improvement
Google Scholar	S.N	3	Aci et al., 2018	2018	Genetic variation and structure of maize populations from Saoura and Gourara oasis in Algerian Sahara	10.1186/s12863-018-0655-2	Algeria	experimental station of the National school of agronomy of Algiers	1	Aci, M. M., Lupini, A., Mauceri, A., Morsli, A., Khelifi, L., & Sunseri, F. (2018). Genetic variation and structure of maize populations from Saoura and Gourara oasis in Algerian Sahara. BMC genetics, 19(1), 51.	BMC genetics
Google Scholar	S.N	4	Beyene et al., 2013	2013	Phenotypic diversity for morphological and agronomic traits in traditional Ethiopian highland maize accessions	10.1080/02571862.2005.10634689	Ethiopia	Alemaya University	1	T. Beyene, A. M. Botha & A. A. Myburg (2005) Phenotypic diversity for morphological and agronomic traits in traditional Ethiopian highland maize accessions, South African Journal of Plant and Soil, 22:2, 100-105, DOI: 10.1080/02571862.2005.10634689	South African Journal of Plant and Soil
Google Scholar	S.N	5	Obeng-Antwi et al., 2012	2012	Phenotypic Diversity in Maize Landraces in Ghana, International Journal of Science and Advanced Technology	none	Ghana	Crops Research Institute (CRI) research farms at Fumesua & Ejura (Forest-Guinea savannah transition zone)	2	Obeng-Antwi, K., Craufurd, P. Q., Menkir, A., Ellis, R. H., & Sallah, P. Y. K. (2012). Phenotypic diversity in maize landraces in Ghana. Int J Sci Adv Technol, 5, 39-70.	International Journal of Science and Advanced Technology
Google Scholar	S.N	6	Stephen et al., 2016	2016	Genetic diversity in lowland, midaltitude and highland African maize landraces by morphological trait evaluation	10.5897/AJPS2016.1448	Ghana	Agricultural Experiment Station of the Kwame Nkrumah University of Science and Technology, Kumasi, Ghana	1	Asare, S., Tetteh, A. Y., Twumasi, P., Adade, K. B., & Akromah, R. A. (2016). Genetic diversity in lowland, midaltitude and highland African maize landraces by morphological trait evaluation. African Journal of Plant Science, 10(11), 246-257.	African Journal of Plant Science
Google Scholar	S.N	7	Ndiso et al., 2013	2013	Phenotypic diversity in local coastal maize landraces in Kenya, International Journal of Agricultural Sciences	ISSN: 2167-0447	Kenya	Kenya Agricultural Research Institute (KARI) Mtwapa in coastal lowland	1	Ndiso, J. B., Kibe, A. M., & Pathaka, R. S. (2013). Phenotypic diversity in local coastal maize landraces in Kenya, International Journal of Agricultural Sciences ISSN: 2167-0447 Vol. 3 (10), pp. 053-059	International Journal of Agricultural Sciences
Google Scholar	S.N	8	Hafiz et al., 2017	2017	Agro-morphological variability of Zea mays (L.) accessions collected in Southern Benin	10.5897/JPBCS2016.0619	Benin	Center of Agricultural Research in southern Benin	1	Hafiz, A. S., Haziz, S., Nouhoun, Z. W., Wilfrid, P., Djima, A., Chabi, Y., Kamirou, C.-S., Pacome, A. N., Adolphe, A., & Lamine, B.-M. (2017). Agro-morphological variability of Zea mays (L.) accessions collected in Southern Benin. Journal of Plant Breeding and Crop Science, 9(1), 1–9. https://doi.org/10.5897/jpbcs2016.0619	Journal of Plant Breeding and Crop Science
Google Scholar	S.N	9	Kabululu et al., 2017	2017	Genetic diversity of maize landraces from Tanzania as compared with commercial improved varieties and elite lines through morphological characterization	10.12692/ijb/10.3.309-322	Tanzania	Mlangarini, Tengeru & Selian	3	Kabululu, S. M., Feyissa, T., & Ndakidemi, A. P. (2017). Genetic diversity of maize landraces from Tanzania as compared with commercial improved varieties and elite lines through morphological characterization. International Journal of Biosciences (IJB), 10(3), 309–322. https://doi.org/10.12692/ijb/10.3.309-322	International Journal of Biosciences (IJB)
Google Scholar	S.N	10	Twumasi et al., 2017	2017	Morphological diversity and relationships among the IPGRI maize (Zea mays L) landraces held in IITA	none	Ghana	Kwame Nkrumah University of Science and Technol- ogy Agricultural Research Station	1	Twumasi, P., Tetteh, A. Y., Adade, K. B., Asare, S., & Akromah, R. A. (2017). Morphological Diversity and Relationships Among the IPGRI Maize (Zea mays L) Landraces held in IITA. Maydica Electronic Publication, 62(2017), M25	Maydica Electronic Publication
Google Scholar	S.N	11	Defacio et al., 2025	2025	Agro-morphological and molecular characterization of Argentine maize (Zea mays L.) landraces of ‘Cristalino Colorado’ race	none	Argentina	Pergamino, Ferré	2	Defacio, R. A., Paz, N. M., Schlater, A. R., Ferrer, M. E., & ... (2025). Agro-morphological and molecular characterization of Argentine maize (Zea mays L.) landraces of ’Cristalino Colorado’race. Genetic Resources, 6(12), 14–25. https://www.genresj.org/index.php/grj/article/view/genresj.TSJG3884	Genetic Resources
Google Scholar	S.N	12	Harada et al., 2009	2009	Classification of Maize Landraces from Shikoku and Kyushu, Japan, Based on Phenotypic Characteristics	none	Japan	Ehime University Experimental Farm, Hojo (Matsuyama, Ehime, Japan)	1	Harada, K., Van Huan, N., & Ueno, H. (2009). Classification of Maize Landraces in Shikoku and Kyushu. Japan Agricultural Research Quarterly, 43(3), 213–220. http://www.jircas.affrc.go.jp	Japan Agricultural Research Quarterly
Google Scholar	S.N	13	Kumari et al., 2017	2017	Collection, evaluation and phenotypic diversity assessment of maize (Zea mays) germplasm from North Eastern Himalayan region	10.56093/ijas.v87i6.70929	India	National Bureau of Plant Genetic Resources (NBPGR), New Delhi & NBPGR Regional Station, Umiam (Shillong)	2	Kumari, J., Kumar, A., Singh, T. P., Bhatt, K. C., Mishra, A. K., Semwal, D. P., Sharma, R. K., & Rana, J. C. (2017). Collection, evaluation and phenotypic diversity assessment of maize (Zea mays) germplasm from North Eastern Himalayan region. Indian Journal of Agricultural Sciences, 87(6), 727–733. https://doi.org/10.56093/ijas.v87i6.70929	Indian Journal of Agricultural Sciences
Google Scholar	S.N	14	Sharma et al., 2010	2010	Analysis of phenotypic and microsatellite-based diversity of maize landraces in India, especially from the North East Himalayan region	10.1007/s10709-010-9436-1	India	Bajaura, Himachal Pradesh, New Delhi & Hyderabad, Andhra Pradesh	3	Sharma, L., Prasanna, B. M., & Ramesh, B. (2010). Analysis of phenotypic and microsatellite-based diversity of maize landraces in India, especially from the North East Himalayan region. Genetica, 138(6), 619–631. https://doi.org/10.1007/s10709-010-9436-1	Genetica
Google Scholar	S.N	15	Belalia et al., 2019	2019	Analysis of genetic diversity and population structure in Saharan maize (Zea mays L.) populations using phenotypic traits and SSR markers	10.1007/s10722-018-0709-3	Algeria	High National School of Agronomy (ENSA), Algiers	1	Belalia, N., Lupini, A., Djemel, A., Morsli, A., Mauceri, A., Lotti, C., Khelifi-Slaoui, M., Khelifi, L., & Sunseri, F. (2019). Analysis of genetic diversity and population structure in Saharan maize (Zea mays L.) populations using phenotypic traits and SSR markers. Genetic Resources and Crop Evolution, 66(1), 243–257. https://doi.org/10.1007/s10722-018-0709-3	Genetic Resources and Crop Evolution
Google Scholar	S.N	16	Rahman et al., 2015	2015	Assessing Genetic Diversity of Maize (Zea mays L.) Assessing Genotypes for Agronomic Traits	none	Bangladesh	Field Lab, Department of Genetics & Plant Breeding, Bangladesh Agricultural University (BAU), Mymensingh	1	Rahman, S., Mukul Mia, M., Quddus, T., Hassan, L., & Ashraful Haque, M. (2015). Assessing Genetic Diversity of Maize (Zea mays L.) Assessing Genotypes for Agronomic Traits. Research in Agriculture Livestock and Fisheries, 2(1), 53–61. http://ndb.nal.usda.gov/ndb/search/list	Research in Agriculture Livestock and Fisheries
Google Scholar	S.N	17	Dar et al., 2018	2018	Comparative Germplasm Characterization of Maize (Zea mays L.) in Rajouri Region of Pir Panjal Himalaya J &K (India)	10.1007/s12892-017-0128-0	India	Experimental field of Centre for Biodiversity Studies, Baba Ghulam Shah Badshah University, Rajouri (Jammu & Kashmir)	1	Dar, T. H., Shakeel, R., & Verma, S. (2018). Comparative Germplasm Characterization of Maize (Zea mays L.) in Rajouri Region of Pir Panjal Himalaya J &K (India), based on Morphological and ISSR Markers. Journal of Crop Science and Biotechnology, 21(1), 43–55. https://doi.org/10.1007/s12892-017-0128-0	Journal of Crop Science and Biotechnology
Google Scholar	S.N	18	Andjelkovic et al., 2018	2018	Conserving maize in gene banks: Changes in genetic diversity revealed by morphological and SSR markers	10.4067/S0718-58392018000100030	Republic of Macedonia		2	Andjelkovic, V., Nikolic, A., Kovacevic, D., Mladenovic-Drinic, S., Kravic, N., Babic, V., Srebric, M., Jankulovska, M., Ivanovska, S., & Bosev, D. (2018). Conserving maize in gene banks: Changes in genetic diversity revealed by morphological and SSR markers. Chilean Journal of Agricultural Research, 78(1), 30–38. https://doi.org/10.4067/S0718-58392018000100030	Chilean Journal of Agricultural Research
Google Scholar	S.N	18	Andjelkovic et al., 2018	2018	Conserving maize in gene banks: Changes in genetic diversity revealed by morphological and SSR markers	10.4067/S0718-58392018000100030	Serbia	Zemun Polje, Serbia & Kumanovo, Republic of Macedonia	2	Andjelkovic, V., Nikolic, A., Kovacevic, D., Mladenovic-Drinic, S., Kravic, N., Babic, V., Srebric, M., Jankulovska, M., Ivanovska, S., & Bosev, D. (2018). Conserving maize in gene banks: Changes in genetic diversity revealed by morphological and SSR markers. Chilean Journal of Agricultural Research, 78(1), 30–38. https://doi.org/10.4067/S0718-58392018000100030	Chilean Journal of Agricultural Research
Google Scholar	S.N	19	Qi-lun et al., 2008	2008	Constructing a core collection for Maize (Zea mays L.) landrace from Wuling Mountain Region in China	none	China	plant gar- den in Life Science Department of Yangtze Normal Uni- versity at Fuling of Chongqing City, China	1	Qi-lun, Y., Ping, F., & Shu-xian, Z. (2008). Constructing a core collection for Maize (Zea mays L.) landrace from Wuling Mountain Region in China. Agricultural Sciences in China, 7(12), 1423–1432. https://www.sciencedirect.com/science/article/pii/S1671292708603983	Agricultural Sciences in China
Google Scholar	S.N	20	Kumar et al., 2015	2015	Diversity among maize landraces in North West Himalayan region of India assessed by agro-morphological and quality traits	10.5958/0975-6906.2015.00029.2	India	NBPGR New Area Farm, New Delhi	1	Kumar, A., Kumari, J., Rana, J. C., Chaudhary, D. P., Kumar, R., Singh, H., Singh, T. P., & Dutta, M. (2015). Diversity among maize landraces in North West Himalayan region of India assessed by agro-morphological and quality traits. Indian Journal of Genetics and Plant Breeding, 75(2), 188–195. https://doi.org/10.5958/0975-6906.2015.00029.2	Indian Journal of Genetics and Plant Breeding
Google Scholar	S.N	21	Jarić et al., 2010	2010	Diversity of maize (Zea Mays L.) landraces in Eastern Serbia: Morphological and storage protein characterization	none	Serbia	Institute for Vegetable Crops, Smederevska Palanka	1	Jarić, J. K., Prodanović, S., Iwarsson, M., & Minina, A. (2010). Diversity of maize (Zea Mays L.) landraces in Eastern Serbia: Morphological and storage protein characterization. Maydica, 55(2010), 231–238	Maydica
Google Scholar	S.N	22	Bode et al., 2012	2012	Evaluation of some Morphological Characteristics in Maize (Zea mays L)	none	Albania	Centre of Technology Transfering, Shkodër	1	Bode, D., Elezi, F., Gixhari, B., Shehu, D., & Hobdari, V. (2012). Evaluation of some Morphological Characteristics in Maize (Zea mays L). Agriculture and Forestry, 58(2), 65–73	Agriculture and Forestry
Google Scholar	S.N	23	Carvalho et al., 2008	2008	Evaluation of the maize (Zea mays L.) diversity on the Archipelago of Madeira	10.1007/s10722-007-9230-9	Portugal	University of Madeira experimental farm	2	Carvalho, M. Â. A. P. de, Ganança, J. F. T., & ... (2008). Evaluation of the maize (Zea mays L.) diversity on the Archipelago of Madeira. Genetic resources and crop evolution https://doi.org/10.1007/s10722-007-9230-9	Genetic resources and crop evolution
Google Scholar	S.N	24	Thakur et al., 2017	2017	Genetic Diversity and Structure of Maize Accessions of North Western Himalayas Based on Morphological and Molecular Markers	10.1007/s40011-016-0716-0	India	Himachal Pradesh Agricultural University, Palampur	1	Thakur, N., Prakash, J., Thakur, K., Sharma, J. K., & ... (2017). Genetic diversity and structure of maize accessions of north western Himalayas based on morphological and molecular markers. Proceedings of the National Academy of Sciences. https://doi.org/10.1007/s40011-016-0716-0	Proceedings of the National Academy of Sciences.
Google Scholar	S.N	25	Ristić et al., 2009	2009	Genetic diversity in maize dent landraces assessed by morphological and molecular markers	10.2298/GENSR1303811R	Serbia	Maize Research Institute “Zemun Polje”, Belgrade, Serbia	1	Ristić, D., Babić, V., Andelković, V., Vančetović, J., Mladenović Drinić, S., & Ignjatović-Micić, D. (2013). Genetic diversity in maize dent landraces assessed by morphological and molecular markers. Genetika, 45(3), 811–824. https://doi.org/10.2298/GENSR1303811R	Genetika
Google Scholar	S.N	26	Ristić et al., 2014	2014	Genetic Diversity in Maize Flint Landraces Assessed by Morphological and SSR Markers	10.1007/s00122-005-0103-3	Serbia	Maize Research Institute “Zemun Polje”, Belgrade, Serbia	1	Ristić, D., Kostadinovic, M., Kravic, N., Andjelković, V., Vancetovic, J., & Ignjatovic-Micic, D. (2014). Genetic Diversity in Maize Flint Landraces Assessed by Morphological and SSR Markers. Journal of International Scientific Publications: Agriculture and Food Volume, 2, 49–54.	Journal of International Scientific Publications: Agriculture and Food
Google Scholar	S.N	27	Iqbal et al 2015	2015	Maize (Zea mays L.) Germplasm Agro-Morphological Characterization Based on Descriptive, Cluster and Principal Component Analysis	none	Pakistan	Plant Genetic Resources Institute (PGRI), National Agricultural Research Center (NARC), Islamabad	1	Iqbal, J., Khan Shinwari, Z., & Rabbani, M. A. (2015). Maize (Zea mays L.) Germplasm Agro-Morphological Characterization based on Descriptive, Cluster and Principal Component Analysis. Pakistan Journal of Botany, 47(1), 255–264.	Pakistan Journal of Botany
Google Scholar	S.N	28	Rivas et al 2022	2022	Morphological and genetic diversity of maize landraces along an altitudinal gradient in the Southern Andes	10.1371/journal.pone.0271424	Argentina	Instituto de Pequeña Agricultura Familiar (IPAF), Hornillos, Jujuy Province.	1	Rivas, J. G., Gutierrez, A. V., Defacio, R. A., Schimpf, J., Vicario, A. L., Hopp, H. E., Paniego, N. B., & Lia, V. V. (2022). Morphological and Genetic Diversity of Maize Landraces along an Altitudinal Gradient in the Southern Andes. PLoS ONE, 17(12), 1–17. https://doi.org/10.1371/journal.pone.0271424	PLoS ONE
Google Scholar	S.N	29	Ruiz De Galarreta & Alvarez, 2001	2001	Morphological classification of maize landraces from Northern Spain, Genetic Resources and Crop Evolution	10.1023/A:1012074606561	Spain	Fuenterrabía (Guipúzcoa) & Zaragoza	2	Ruiz De Galarreta, J. I., & Alvarez, A. (2001). Morphological classification of maize landraces from Northern Spain. Genetic Resources and Crop Evolution, 48(4), 391–400. https://doi.org/10.1023/A:1012074606561	Genetic Resources and Crop Evolution
Google Scholar	S.N	30	Morales et al., 2014	2014	Morphological Diversity of Native Maize in the Humid Tropics of Puebla, Mexico	none	Mexico	Rancho Nuevo (Ayotoxco de Guerrero) & La Virgen (Hueytamalco)	2	Morales, F. L.-, Oswaldo Rey Taboada-Gaytán, A. G.-M., López, P. A., & Reyes-López, D. (2014). Morphological Diversity of Native Maize in the Humid Tropics of Puebla, Mexico. Tropical and Subtropical Agroecosystems, 17(1), 19–31.	Tropical and Subtropical Agroecosystems
Google Scholar	S.N	31	Islam et al., 2020	2020	Morphological characterization and genetic diversity analyses of plant traits contributed to grain yield in maize (Zea mays L.)	10.18801/jbar.250120.251	Bangladesh	Experimental Field Laboratory, Dept. of Genetics and Plant Breeding, Bangladesh Agricultural University, Mymensingh	1	Islam, S., Ferdausi, A., Sweety, A. Y., Das, A., Ferdoush, A., & Haque, M. A. (2020). Morphological characterization and genetic diversity analyses of plant traits contributed to grain yield in maize (Zea mays L.). Journal of Bioscience and Agriculture Research, 25(1), 2047–2059. https://doi.org/10.18801/jbar.250120.251	Journal of Bioscience and Agriculture Research
Google Scholar	S.N	32	Alvarado-Beltrán et al., 2019	2019	Morphological variability of native maize (Zea mays L.) of the west highland of Puebla and east highland of Tlaxcala, Mexico	217-234 (ISSN)	Mexico	Buenavista de Guerrero (Puebla), Mazapiltepec (Puebla), Máximo Serdán (Tlaxcala)	3	Alvarado-Beltrán, G., López-Sánchez, H., Santacruz-Varela, A., Muñoz-Orozco, A., Valadez-Moctezuma, E., Gutiérrez-Espinosa, M. A., López, P. A., Gil-Muñoz, A., Guerrero-Rodríguez, J. de D., & Taboada-Gaytán, O. R. (2019). Morphological variability of native maize (Zea mays l.) of the west highland of puebla and east highland of tlaxcala, Mexico. Revista de La Facultad de Ciencias Agrarias, 51(2),…	Revista de La Facultad de Ciencias Agrarias
Google Scholar	S.N	33	N’da et al., 2015	2015	Phenotypic diversity of farmer’s traditional maize (Zea mays L) varieties in Cote d’Ivoire	none	Côte d’Ivoire	Ferkessédougou Research Station (North of Côte d’Ivoire)	1	N’da, H. A., Akanvou, L., Zoro Bi, A. I., & Kouakou, C. K. (2015). Phenotypic diversity of farmer’s traditional maize (Zea mays L) varieties in Cote d’Ivoire. Maydica Electronic Publication, 60(2015), M13	Maydica Electronic Publication
Google Scholar	S.N	34	Kasoma et al., 2021	2021	Revealing the genetic diversity of maize (Zea mays L.) populations by phenotypic traits and DArTseq markers for variable resistance to fall armyworm	10.1007/s10722-020-00982-9	Zambia	Mount Makulu Research Station	1	Kasoma, C., Shimelis, H., Laing, M. D., Shayanowako, A. I. T., & Mathew, I. (2021). Revealing the genetic diversity of maize (Zea mays L.) populations by phenotypic traits and DArTseq markers for variable resistance to fall armyworm. Genetic Resources and Crop Evolution, 68(1), 243–259. https://doi.org/10.1007/s10722-020-00982-9	Genetic Resources and Crop Evolution
Google Scholar	S.N	35	Kumar et al., 2021	2021	Variability and stability evaluation in Indian Maize (Zea mays L.) landraces collected from North Eastern Himalayan region	none	India	ICAR Research Complex for NEH Region, Umiam, Meghalaya	1	Kumar, A., Shettigar, N., Pandey, A., & Devi, E. L. (2021). Variability and stability evaluation in Indian Maize (Zea mays L.) landraces collected from North Eastern Himalayan region. Maydica Electronic Publication, 66(2021), M15	Maydica Electronic Publication
Google Scholar	S.N	36	Del Carmen Flores-Rosales et al., 2015	2015	Variability in Cornhusk Traits of Landraces from the State of Puebla, Mexico	10.2134/agronj14.0542	Mexico	Taltzintan (Teziutlan)	7	Del Carmen Flores-Rosales, M., Arahón Hernández-Guzmán, J., Gil-Muñoz, A., Antonio López, P., Parra-Inzunza, F., & Valerio González-Cossío, F. (2015). Variability in cornhusk traits of landraces from the state of puebla, Mexico. Agronomy Journal, 107(3), 1119–1127. https://doi.org/10.2134/agronj14.0542	Agronomy
Google Scholar	S.N	37	Ferro et al., 2007	2007	Variability in European Maize (Zea mays L.) Landraces under High and Low Nitrogen Inputs	10.1007/s10722-005-4500-x	Spain	Mabegondo & Palamas	2	Ferro, R. A., Brichette, I., Evgenidis, G., Karamaligkas, C., & Moreno-González, J. (2007). Variability in European maize (Zea mays L.) landraces under high and low nitrogen inputs. Genetic Resources and Crop Evolution, 54(2), 295–308. https://doi.org/10.1007/s10722-005-4500-x	Genetic Resources and Crop Evolution
Google Scholar	S.N	38	Gouesnard et al., 2016	2016	Identification of adaptation traits to drought in collections of maize landraces from southern Europe and temperate regions	10.1007/s10681-015-1624-8	France	INRA Field Station, Mauguio, France	1	Gouesnard, B., Zanetto, A., & Welcker, C. (2016). Identification of adaptation traits to drought in collections of maize landraces from southern Europe and temperate regions. Euphytica, 209(3), 565–584. https://doi.org/10.1007/s10681-015-1624-8	Euphytica
Science Direct	S.N	39	Hong et al., 2024	2024	A core collection enriched for Korean maize (Zea mays L.) landraces having kernel texture related morphological characters and novel multi-aleurone layer phenotypes	10.1016/j.jafr.2024.101395	Republic of Korea	Experimental field of Chungnam National University (CNU), Daejeon, Korea	1	Hong, S., Go, J., Kim, J. H., Jo, J., Kim, J. W., Park, J. S., Ro, N., & Yi, G. (2024). A core collection enriched for Korean maize (Zea mays L.) landraces having kernel texture related morphological characters and novel multi-aleurone layer phenotypes. Journal of Agriculture and Food Research, 18(2024), 101395. https://doi.org/10.1016/j.jafr.2024.101395	Journal of Agriculture and Food Research
PubMed	S.N	40	Balconi et al., 2024	2024	Genetic and Phenotypic Evaluation of European Maize Landraces as a Tool for Conservation and Valorization of Agrobiodiversity	10.3390/biology13060454	Croatia	Zagreb	11	Balconi, C., Galaretto, A., Malvar, R. A., Nicolas, S. D., Redaelli, R., Andjelkovic, V., Revilla, P., Bauland, C., Gouesnard, B., Butron, A., Torri, A., Barata, A. M., Kravic, N., Combes, V., Mendes-Moreira, P., Murariu, D., Šarčević, H., Schierscher-Viret, B., Vincent, M., … Goritschnig, S. (2024). Genetic and Phenotypic Evaluation of European Maize Landraces as a Tool for Conservation and Valo…	Biology
PubMed	S.N	40	Balconi et al., 2024	2024	Genetic and Phenotypic Evaluation of European Maize Landraces as a Tool for Conservation and Valorization of Agrobiodiversity	10.3390/biology13060454	France	Ploudaniel & Alzonne	11	Balconi, C., Galaretto, A., Malvar, R. A., Nicolas, S. D., Redaelli, R., Andjelkovic, V., Revilla, P., Bauland, C., Gouesnard, B., Butron, A., Torri, A., Barata, A. M., Kravic, N., Combes, V., Mendes-Moreira, P., Murariu, D., Šarčević, H., Schierscher-Viret, B., Vincent, M., … Goritschnig, S. (2024). Genetic and Phenotypic Evaluation of European Maize Landraces as a Tool for Conservation and Valo…	Biology
PubMed	S.N	40	Balconi et al., 2024	2024	Genetic and Phenotypic Evaluation of European Maize Landraces as a Tool for Conservation and Valorization of Agrobiodiversity	10.3390/biology13060454	Germany	Bernburg-Saale	11	Balconi, C., Galaretto, A., Malvar, R. A., Nicolas, S. D., Redaelli, R., Andjelkovic, V., Revilla, P., Bauland, C., Gouesnard, B., Butron, A., Torri, A., Barata, A. M., Kravic, N., Combes, V., Mendes-Moreira, P., Murariu, D., Šarčević, H., Schierscher-Viret, B., Vincent, M., … Goritschnig, S. (2024). Genetic and Phenotypic Evaluation of European Maize Landraces as a Tool for Conservation and Valo…	Biology
PubMed	S.N	40	Balconi et al., 2024	2024	Genetic and Phenotypic Evaluation of European Maize Landraces as a Tool for Conservation and Valorization of Agrobiodiversity	10.3390/biology13060454	Italy	Bergamo & Monselice	11	Balconi, C., Galaretto, A., Malvar, R. A., Nicolas, S. D., Redaelli, R., Andjelkovic, V., Revilla, P., Bauland, C., Gouesnard, B., Butron, A., Torri, A., Barata, A. M., Kravic, N., Combes, V., Mendes-Moreira, P., Murariu, D., Šarčević, H., Schierscher-Viret, B., Vincent, M., … Goritschnig, S. (2024). Genetic and Phenotypic Evaluation of European Maize Landraces as a Tool for Conservation and Valo…	Biology
PubMed	S.N	40	Balconi et al., 2024	2024	Genetic and Phenotypic Evaluation of European Maize Landraces as a Tool for Conservation and Valorization of Agrobiodiversity	10.3390/biology13060454	Portugal	Coimbra	11	Balconi, C., Galaretto, A., Malvar, R. A., Nicolas, S. D., Redaelli, R., Andjelkovic, V., Revilla, P., Bauland, C., Gouesnard, B., Butron, A., Torri, A., Barata, A. M., Kravic, N., Combes, V., Mendes-Moreira, P., Murariu, D., Šarčević, H., Schierscher-Viret, B., Vincent, M., … Goritschnig, S. (2024). Genetic and Phenotypic Evaluation of European Maize Landraces as a Tool for Conservation and Valo…	Biology
PubMed	S.N	40	Balconi et al., 2024	2024	Genetic and Phenotypic Evaluation of European Maize Landraces as a Tool for Conservation and Valorization of Agrobiodiversity	10.3390/biology13060454	Romania	Suceava	11	Balconi, C., Galaretto, A., Malvar, R. A., Nicolas, S. D., Redaelli, R., Andjelkovic, V., Revilla, P., Bauland, C., Gouesnard, B., Butron, A., Torri, A., Barata, A. M., Kravic, N., Combes, V., Mendes-Moreira, P., Murariu, D., Šarčević, H., Schierscher-Viret, B., Vincent, M., … Goritschnig, S. (2024). Genetic and Phenotypic Evaluation of European Maize Landraces as a Tool for Conservation and Valo…	Biology
PubMed	S.N	40	Balconi et al., 2024	2024	Genetic and Phenotypic Evaluation of European Maize Landraces as a Tool for Conservation and Valorization of Agrobiodiversity	10.3390/biology13060454	Serbia	Belgrade	11	Balconi, C., Galaretto, A., Malvar, R. A., Nicolas, S. D., Redaelli, R., Andjelkovic, V., Revilla, P., Bauland, C., Gouesnard, B., Butron, A., Torri, A., Barata, A. M., Kravic, N., Combes, V., Mendes-Moreira, P., Murariu, D., Šarčević, H., Schierscher-Viret, B., Vincent, M., … Goritschnig, S. (2024). Genetic and Phenotypic Evaluation of European Maize Landraces as a Tool for Conservation and Valo…	Biology
PubMed	S.N	40	Balconi et al., 2024	2024	Genetic and Phenotypic Evaluation of European Maize Landraces as a Tool for Conservation and Valorization of Agrobiodiversity	10.3390/biology13060454	Spain	Pontevedra	11	Balconi, C., Galaretto, A., Malvar, R. A., Nicolas, S. D., Redaelli, R., Andjelkovic, V., Revilla, P., Bauland, C., Gouesnard, B., Butron, A., Torri, A., Barata, A. M., Kravic, N., Combes, V., Mendes-Moreira, P., Murariu, D., Šarčević, H., Schierscher-Viret, B., Vincent, M., … Goritschnig, S. (2024). Genetic and Phenotypic Evaluation of European Maize Landraces as a Tool for Conservation and Valo…	Biology
PubMed	S.N	40	Balconi et al., 2024	2024	Genetic and Phenotypic Evaluation of European Maize Landraces as a Tool for Conservation and Valorization of Agrobiodiversity	10.3390/biology13060454	Switzerland	Delley	11	Balconi, C., Galaretto, A., Malvar, R. A., Nicolas, S. D., Redaelli, R., Andjelkovic, V., Revilla, P., Bauland, C., Gouesnard, B., Butron, A., Torri, A., Barata, A. M., Kravic, N., Combes, V., Mendes-Moreira, P., Murariu, D., Šarčević, H., Schierscher-Viret, B., Vincent, M., … Goritschnig, S. (2024). Genetic and Phenotypic Evaluation of European Maize Landraces as a Tool for Conservation and Valo…	Biology
PubMed	S.N	41	Babić et al., 2021	2021	Diversity Assessment of the Montenegrin Maize Landrace Gene Pool Maintained in Two Gene Banks	10.3390/plants10081503	Serbia	Zemun Polje, Serbia	1	Babić, V., Andjelkovic, V., Jovovic, Z., Babic, M., Vasic, V., & Kravic, N. (2021). Diversity assessment of the montenegrin maize landrace gene pool maintained in two gene banks. In Plants (Vol. 10, Issue 8, pp. 1–19). mdpi.com. https://doi.org/10.3390/plants10081503	Plants
PubMed	S.N	42	Hartings et al., 2008	2008	Assessment of genetic diversity and relationships among maize (Zea mays L.) Italian landraces by morphological traits and AFLP profiling	10.1007/s00122-008-0823-2	Italy	Bergamo, Lombardy, Italy	1	Hartings, H., Berardo, N., Mazzinelli, G. F., Valoti, P., Verderio, A., & Motto, M. (2008). Assessment of genetic diversity and relationships among maize (Zea mays L.) Italian landraces by morphological traits and AFLP profiling. Theoretical and Applied Genetics, 117(6), 831–842. https://doi.org/10.1007/s00122-008-0823-2	Theoretical and Applied Genetics
PubMed	S.N	43	Nelimor et al., 2019	2019	Assessment of genetic diversity for drought, heat and combined drought and heat stress tolerance in early maturing maize landraces	10.3390/plants8110518	Nigeria	Ikenne, Kadawa & Mokwa	3	Nelimor, C., Badu-Apraku, B., Tetteh, A. Y., & N’guetta, A. S. P. (2019). Assessment of genetic diversity for drought, heat and combined drought and heat stress tolerance in early maturing maize landraces. Plants, 8(11), 1–19. https://doi.org/10.3390/plants8110518	Plants
PubMed	S.N	44	Pressoir & Berthaud, 2004	2004	Population structure and strong divergent selection shape phenotypic diversification in maize landraces	10.1038/sj.hdy.6800388	Mexico	CIMMYT Experimental Station, El Batán, Texcoco, Mexico	1	Pressoir, G., & Berthaud, J. (2004). Population structure and strong divergent selection shape phenotypic diversification in maize landraces. Heredity, 92(2), 95–101. https://doi.org/10.1038/sj.hdy.6800388	Heredity
AGRIS	S.N	45	Toxtle-Flores et al., 2023	2023	Maize landrace diversity persists in rural areas in transition to urban areas	10.15741/revbio.10.e1452	Mexico	Coronango municipality, Puebla (San Francisco Ocotlán, San Martín Zoquiapan, San Antonio Mihuacán)	3	Toxtle-Flores, P., Gil-Muñoz, A., López, P. A., & Silva-Gómez, S. E. (2023). Maize landrace diversity persists in rural areas in transition to urban areas. Revista Bio Ciencias, 1–20. https://doi.org/10.15741/revbio.10.e1452	Revista Bio Ciencias
AGRIS	S.N	46	Goyanka et al., 2021	2021	Phenotypic Characterization Reveals High Extent of Genetic Variation in Maize (Zea mays L.) Landraces of North-Eastern and North-Western Himalayan Regions of India	10.5958/0976-1926.2021.00032.2	India	ICAR-NBPGR Experimental Farm, New Delhi	1	Goyanka, J., Yadav, M. C., Kumari, J., Tiwari, S., & Kumar, A. (2021). Phenotypic Characterization Reveals High Extent of Genetic Variation in Maize (Zea mays L.) Landraces of North-Eastern and North-Western Himalayan Regions of India. Indian Journal of Plant Genetic Resources, 34(3), 389–403. https://doi.org/10.5958/0976-1926.2021.00032.2	Indian Journal of Plant Genetic Resources
Citations	S.N	47	Ilarslan et al., 2002	2002	Genetic variability among Turkish pop, flint and dent corn (Zea mays L. spp. mays) races: Morphological and agronomic traits	10.1023/A:1020896805265	Turkey	NCRPIS farm, Ames, Iowa, USA (evaluation site)	1	Ilarslan, R., Kaya, Z., Kandemir, I., & Bretting, P. K. (2002). Genetic variability among Turkish pop, flint and dent corn (Zea mays L. spp. mays) races: Morphological and agronomic traits. Euphytica, 128(2), 173–182. https://doi.org/10.1023/A:1020896805265	Euphytica
Citations	S.N	48	Salazar et al., 2017	2017	Phenotypic diversity and relationships among Chilean Choclero maize (Zea mays L. mays) landraces	10.1017/S1479262116000137	Chile	La Platina & Pichidegua	2	Salazar, E., Correa, J., Araya, M. J., Méndez, M. A., & Carrasco, B. (2017). Phenotypic diversity and relationships among Chilean Choclero maize (Zea mays L. mays) landraces. Plant Genetic Resources: Characterisation and Utilisation, 15(5), 461–473. https://doi.org/10.1017/S1479262116000137	Plant Genetic Resources
Citations	S.N	49	Singode et al., 2009	2009	Evaluation of yield performance of selected North East Himalayan (NEH) maize landrace accessions of India, outside their habitat	not provided	india	IARI Experimental Farm, New Delhi; DMR Maize Winter Nursery, Amberpet Farm, Hyderabad	2	Singode, A., Sekhar, J. C., Srinivasan, K., & ... (2009). Evaluation of yield performance of selected North East Himalayan (NEH) maize landrace accessions of India, outside their habitat. Indian Journal of Genetics and Plant Breeding, 69(3), 191–198. https://isgpb.org/journal/index.php/IJGPB/article/view/1139	Indian Journal of Genetics and Plant Breeding
Citations	S.N	50	Wei et al., 2009	2009	Evaluation of phenotype and genetic diversity of maize landraces from Hubei Province, Southwest China	10.1007/s11703-009-0075-1	China	Jingzhou, Hubei Province	1	Wei, K., Zhang, H., Xu, X., Du, H., Huang, Y., & Zhang, Z. (2009). Evaluation of phenotype and genetic diversity of maize landraces from Hubei Province, Southwest China. Frontiers of Agriculture in China, 3(4), 374–382. https://doi.org/10.1007/s11703-009-0075-1	Frontiers of Agriculture in China

## Sheet: Studies by Year
Year	Number of studies
2001	1
2002	1
2004	1
2007	1
2008	3
2009	4
2010	2
2012	2
2013	2
2014	2
2015	5
2016	2
2017	6
2018	3
2019	3
2020	2
2021	4
2022	2
2023	1
2024	2
2025	1

## Sheet: Studies by Country
Order Number	Country	Number of Studies
1	India	8
2	Serbia	6
3	Mexico	5
4	Spain	3
5	Ghana	3
6	France	2
7	Algeria	2
8	Argentina	2
9	Bangladesh	2
10	Nigeria	2
11	Côte d’Ivoire	2
12	Portugal	2
13	Italy	2
14	China	2
15	Romania	1
16	Croatia	1
17	Republic of Macedonia	1
18	Switzerland)	1
19	Tanzania	1
20	Republic of Korea	1
21	Japan	1
22	Pakistan	1
23	Kenya	1
24	Albania	1
25	Germany	1
26	Ethiopia	1
27	Benin	1
28	Zambia	1
29	Turkey	1
30	Chile	1

## Sheet: Studies by Region
Region	Number of Studies
Europe	21
Asia	16
Africa	14
Americas	8

## Sheet: Most Frequent Journals
Journal Name	Number of Studies
Genetic Resources and Crop Evolution	4
Maydica Electronic Publication	3
Plants	2
Euphytica	2
Indian Journal of Genetics and Plant Breeding	2
African Journal of Agricultural Research	1
Journal of Bioscience and Agriculture Research	1
Proceedings of the National Academy of Sciences.	1
Genetika	1
Journal of International Scientific Publications: Agriculture and Food	1
Pakistan Journal of Botany	1
PLoS ONE	1
Tropical and Subtropical Agroecosystems	1
Agronomy	1
Revista de La Facultad de Ciencias Agrarias	1
Agriculture and Forestry	1
Journal of Agriculture and Food Research	1
Biology	1
Theoretical and Applied Genetics	1
Heredity	1
Revista Bio Ciencias	1
Genetic resources and crop evolution	1
Maydica	1
Journal of Crop improvement	1
BMC genetics	1
South African Journal of Plant and Soil	1
International Journal of Science and Advanced Technology	1
African Journal of Plant Science	1
International Journal of Agricultural Sciences	1
Journal of Plant Breeding and Crop Science	1
International Journal of Biosciences (IJB)	1
Genetic Resources	1
Japan Agricultural Research Quarterly	1
Indian Journal of Agricultural Sciences	1
Genetica	1
Research in Agriculture Livestock and Fisheries	1
Journal of Crop Science and Biotechnology	1
Chilean Journal of Agricultural Research	1
Agricultural Sciences in China	1
Indian Journal of Plant Genetic Resources	1
Frontiers of Agriculture in China	1
Plant Genetic Resources	1

## Sheet: At a Glance
Total unique studies	Year range	Countries represented	Regions represented	Top contributing country	Top publishing journal
50	2001–2025	30	4	India	Genetic Resources and Crop Evolution
